# Supplementary material for: Caenorhabditis elegans BAH-1 Is a DUF23 Protein Expressed in Seam Cells and Required for Microbial Biofilm Binding to the Cuticle
Source: PLoS One. 2009 Aug 25;4(8):e6741. doi: 10.1371/journal.pone.0006741 (PMC2727005; doi:10.1371/journal.pone.0006741)
Supplement: Table S1 — (0.03 MB XLS) [file pone.0006741.s002.xls]

## Sheet: Supplemental  Table 1
Gene	Phylogenetic clade	Expressiona in TGF-β Mutants	Developmentalb expression	Alkali-Bleachc Sensitivity	Biofilmd Phenotype
bah-1	2	Down-regulated	Increased in larval stages	increased	Bah
C18G1.6	2	No change	No change in expression	N.D	wild-type
C18G1.7	2	No change	No change in expression	N.D	wild-type
E03H4.5	2	No change	No change in expression	N.D	wild-type
F39G3.2	2	No change	No change in expression	N.D	wild-type
T15D6.12	2	No change	No change in expression	N.D	wild-type
ZK1025.4	2	Down-regulated	Increased in larval stages	wild-type	Bah
C05C8.8	1	Down-regulated	No change in expression	wild-type	wild-type
K08D9.2	1	Down-regulated	No change in expression	wild-type	wild-type
R05A10.6	1	Down-regulated	Increased in larval stages	N.D	wild-type
T06A1.5	1	Down-regulated	Increased in larval stages	N.D	wild-type
C13A2.5	3	Down-regulated	Increased in larval stages	wild-type	wild-type
C13A2.6	3	Down-regulated	No change in expression	N.D	wild-type
C27A7.2	3	Down-regulated	Increased in larval stages	wild-type	wild-type
F07G11.3	3	Down-regulated	No change in expression	wild-type	wild-type
F07G11.4	3	Down-regulated	No change in expression	wild-type	wild-type
F13G3.3	3	Down-regulated	Increased in larval stages	N.D	wild-type
K02H11.4	3	Down-regulated	No change in expression	N.D	wild-type
K08D9.6	3	Down-regulated	No change in expression	wild-type	wild-type
ZK381.8	3	No change	N.D	N.D	N.D
ZK381.2	3	Down-regulated	Increased in larval stages	N.D	wild-type
Y47D3B.1	N/A	No change	Increased in larval stages	wild-type	wild-type
a Microarray analysis (Liu, Zimmerman et al. 2004)
b Microarray analysis (Lund, Tedesco et al. 2002)
c Worms treated with RNAi for each gene. Time until cuticle breach compared to wild-type worms after exposure to alkaline hypochlorite
d Worms were treated with RNAi against the indicated gene and biofilm phenotype recorded after 4 hour exposure to Y. pseudotuberculosis
N.D. - not determined
